# Supplementary material for: miR-663a inhibits tumor growth and invasion by regulating TGF-β1 in hepatocellular carcinoma
Source: BMC Cancer. 2018 Nov 28;18:1179. doi: 10.1186/s12885-018-5016-z (PMC6264054; doi:10.1186/s12885-018-5016-z)
Supplement: Supplementary file 1 — The putative miR-663a binding sites. The 841 putative miRNA sites that were predicted to binding miR-663a by miRWalk, TargetScan, PITA, DIANAmT, and miRanda programs. (XLSX 64 kb) [file 12885_2018_5016_MOESM1_ESM.xlsx]

## Sheet: 工作表1
MicroRNA	Gene	DIANAmT	miRanda	miRWalk	PITA	Targetscan	SUM
hsa-miR-663	FRAT1	1	1	1	1	1	5
hsa-miR-663	ATP9A	1	1	1	1	1	5
hsa-miR-663	ARL4C	1	1	1	1	1	5
hsa-miR-663	SORBS3	1	1	1	1	1	5
hsa-miR-663	SAP18	1	1	1	1	1	5
hsa-miR-663	CDKN2A	1	1	1	1	1	5
hsa-miR-663	APC2	1	1	1	1	1	5
hsa-miR-663	MARCH6	1	1	1	1	1	5
hsa-miR-663	ADAR	1	1	1	1	1	5
hsa-miR-663	IKZF1	1	1	1	1	1	5
hsa-miR-663	PCGF3	1	1	1	1	1	5
hsa-miR-663	CITED2	1	1	1	1	1	5
hsa-miR-663	CORO2B	1	1	1	1	1	5
hsa-miR-663	DLC1	1	1	1	1	1	5
hsa-miR-663	OLFM1	1	1	1	1	1	5
hsa-miR-663	TACC3	1	1	1	1	1	5
hsa-miR-663	VAT1	1	1	1	1	1	5
hsa-miR-663	CARM1	1	1	1	1	1	5
hsa-miR-663	CEBPB	1	1	1	1	1	5
hsa-miR-663	HTATIP	1	1	1	1	1	5
hsa-miR-663	AKAP3	1	1	1	1	1	5
hsa-miR-663	SLC34A2	1	1	1	1	1	5
hsa-miR-663	SLU7	1	1	1	1	1	5
hsa-miR-663	DPYSL4	1	1	1	1	1	5
hsa-miR-663	MXD4	1	1	1	1	1	5
hsa-miR-663	RBCK1	1	1	1	1	1	5
hsa-miR-663	IGF2BP2	1	1	1	1	1	5
hsa-miR-663	SLMO1	1	1	1	1	1	5
hsa-miR-663	ADCY1	1	1	1	1	1	5
hsa-miR-663	SLC12A7	1	1	1	1	1	5
hsa-miR-663	SIX2	1	1	1	1	1	5
hsa-miR-663	GRAP	1	1	1	1	1	5
hsa-miR-663	ZNF275	1	1	1	1	1	5
hsa-miR-663	CYP46A1	1	1	1	1	1	5
hsa-miR-663	TSPAN9	1	1	1	1	1	5
hsa-miR-663	USP20	1	1	1	1	1	5
hsa-miR-663	GPR83	1	1	1	1	1	5
hsa-miR-663	MMP24	1	1	1	1	1	5
hsa-miR-663	TLK2	1	1	1	1	1	5
hsa-miR-663	RAB35	1	1	1	1	1	5
hsa-miR-663	CENTA1	1	1	1	1	1	5
hsa-miR-663	DUSP14	1	1	1	1	1	5
hsa-miR-663	TPPP	1	1	1	1	1	5
hsa-miR-663	C9orf7	1	1	1	1	1	5
hsa-miR-663	HNRPUL1	1	1	1	1	1	5
hsa-miR-663	CIT	1	1	1	1	1	5
hsa-miR-663	KIF3A	1	1	1	1	1	5
hsa-miR-663	CDC42EP1	1	1	1	1	1	5
hsa-miR-663	HHLA3	1	1	1	1	1	5
hsa-miR-663	ERLIN2	1	1	1	1	1	5
hsa-miR-663	LZTS1	1	1	1	1	1	5
hsa-miR-663	AKAP11	1	1	1	1	1	5
hsa-miR-663	CA5B	1	1	1	1	1	5
hsa-miR-663	NXPH4	1	1	1	1	1	5
hsa-miR-663	GPR44	1	1	1	1	1	5
hsa-miR-663	PACSIN2	1	1	1	1	1	5
hsa-miR-663	HRH3	1	1	1	1	1	5
hsa-miR-663	BTBD14B	1	1	1	1	1	5
hsa-miR-663	C20orf54	1	1	1	1	1	5
hsa-miR-663	CHRNA4	1	1	1	1	1	5
hsa-miR-663	C7orf29	1	1	1	1	1	5
hsa-miR-663	CHRNB2	1	1	1	1	1	5
hsa-miR-663	MBD6	1	1	1	1	1	5
hsa-miR-663	TMEM132B	1	1	1	1	1	5
hsa-miR-663	SLITRK1	1	1	1	1	1	5
hsa-miR-663	OSBPL7	1	1	1	1	1	5
hsa-miR-663	KCTD12	1	1	1	1	1	5
hsa-miR-663	ZNF653	1	1	1	1	1	5
hsa-miR-663	FOXP4	1	1	1	1	1	5
hsa-miR-663	DYSFIP1	1	1	1	1	1	5
hsa-miR-663	HSPA12B	1	1	1	1	1	5
hsa-miR-663	SH2D1B	1	1	1	1	1	5
hsa-miR-663	CLCN6	1	1	1	1	1	5
hsa-miR-663	CLCN7	1	1	1	1	1	5
hsa-miR-663	C10orf90	1	1	1	1	1	5
hsa-miR-663	FOXN4	1	1	1	1	1	5
hsa-miR-663	PLD4	1	1	1	1	1	5
hsa-miR-663	CCR1	1	1	1	1	1	5
hsa-miR-663	CCR7	1	1	1	1	1	5
hsa-miR-663	CCBP2	1	1	1	1	1	5
hsa-miR-663	C16orf55	1	1	1	1	1	5
hsa-miR-663	ZC3H18	1	1	1	1	1	5
hsa-miR-663	MSI2	1	1	1	1	1	5
hsa-miR-663	SEZ6	1	1	1	1	1	5
hsa-miR-663	ZFP3	1	1	1	1	1	5
hsa-miR-663	ZSWIM7	1	1	1	1	1	5
hsa-miR-663	JOSD2	1	1	1	1	1	5
hsa-miR-663	LOC126147	1	1	1	1	1	5
hsa-miR-663	NLRP8	1	1	1	1	1	5
hsa-miR-663	ZNF787	1	1	1	1	1	5
hsa-miR-663	LRRC25	1	1	1	1	1	5
hsa-miR-663	WTIP	1	1	1	1	1	5
hsa-miR-663	CYP4F22	1	1	1	1	1	5
hsa-miR-663	CNN2	1	1	1	1	1	5
hsa-miR-663	CNP	1	1	1	1	1	5
hsa-miR-663	C1orf93	1	1	1	1	1	5
hsa-miR-663	ARL8A	1	1	1	1	1	5
hsa-miR-663	COL4A3	1	1	1	1	1	5
hsa-miR-663	CST9	1	1	1	1	1	5
hsa-miR-663	DIS3L2	1	1	1	1	1	5
hsa-miR-663	COL8A2	1	1	1	1	1	5
hsa-miR-663	TAF8	1	1	1	1	1	5
hsa-miR-663	BBS5	1	1	1	1	1	5
hsa-miR-663	LOC130074	1	1	1	1	1	5
hsa-miR-663	OSR1	1	1	1	1	1	5
hsa-miR-663	FAM43A	1	1	1	1	1	5
hsa-miR-663	CRABP2	1	1	1	1	1	5
hsa-miR-663	PASD1	1	1	1	1	1	5
hsa-miR-663	CXorf39	1	1	1	1	1	5
hsa-miR-663	PNCK	1	1	1	1	1	5
hsa-miR-663	ASB6	1	1	1	1	1	5
hsa-miR-663	S100A16	1	1	1	1	1	5
hsa-miR-663	SLC32A1	1	1	1	1	1	5
hsa-miR-663	ZBTB46	1	1	1	1	1	5
hsa-miR-663	ADAMTS14	1	1	1	1	1	5
hsa-miR-663	STK35	1	1	1	1	1	5
hsa-miR-663	DUSP19	1	1	1	1	1	5
hsa-miR-663	VTI1A	1	1	1	1	1	5
hsa-miR-663	XRRA1	1	1	1	1	1	5
hsa-miR-663	GLT1D1	1	1	1	1	1	5
hsa-miR-663	CSNK1G2	1	1	1	1	1	5
hsa-miR-663	FAM81A	1	1	1	1	1	5
hsa-miR-663	HAPLN3	1	1	1	1	1	5
hsa-miR-663	CDAN1	1	1	1	1	1	5
hsa-miR-663	FBXL16	1	1	1	1	1	5
hsa-miR-663	C16orf77	1	1	1	1	1	5
hsa-miR-663	CCDC64B	1	1	1	1	1	5
hsa-miR-663	ZNF785	1	1	1	1	1	5
hsa-miR-663	MGAT5B	1	1	1	1	1	5
hsa-miR-663	TOM1L2	1	1	1	1	1	5
hsa-miR-663	C17orf50	1	1	1	1	1	5
hsa-miR-663	DUSP18	1	1	1	1	1	5
hsa-miR-663	OTOS	1	1	1	1	1	5
hsa-miR-663	FAM84A	1	1	1	1	1	5
hsa-miR-663	CYB561	1	1	1	1	1	5
hsa-miR-663	PLEKHG4B	1	1	1	1	1	5
hsa-miR-663	C6orf151	1	1	1	1	1	5
hsa-miR-663	MBOAT1	1	1	1	1	1	5
hsa-miR-663	C6orf221	1	1	1	1	1	5
hsa-miR-663	AMOTL1	1	1	1	1	1	5
hsa-miR-663	ATP6V0E2	1	1	1	1	1	5
hsa-miR-663	VPS37D	1	1	1	1	1	5
hsa-miR-663	CYP2B6	1	1	1	1	1	5
hsa-miR-663	ADRBK1	1	1	1	1	1	5
hsa-miR-663	MAMDC4	1	1	1	1	1	5
hsa-miR-663	CYP8B1	1	1	1	1	1	5
hsa-miR-663	CCDC67	1	1	1	1	1	5
hsa-miR-663	DGKQ	1	1	1	1	1	5
hsa-miR-663	AP2A2	1	1	1	1	1	5
hsa-miR-663	REM2	1	1	1	1	1	5
hsa-miR-663	DBH	1	1	1	1	1	5
hsa-miR-663	DBT	1	1	1	1	1	5
hsa-miR-663	IL28RA	1	1	1	1	1	5
hsa-miR-663	FAM43B	1	1	1	1	1	5
hsa-miR-663	CRISP1	1	1	1	1	1	5
hsa-miR-663	ADAMTS17	1	1	1	1	1	5
hsa-miR-663	43344	1	1	1	1	1	5
hsa-miR-663	DLX2	1	1	1	1	1	5
hsa-miR-663	DUSP8	1	1	1	1	1	5
hsa-miR-663	EEF1A2	1	1	1	1	1	5
hsa-miR-663	EFNA5	1	1	1	1	1	5
hsa-miR-663	EPHA2	1	1	1	1	1	5
hsa-miR-663	ELAVL3	1	1	1	1	1	5
hsa-miR-663	ANKRD23	1	1	1	1	1	5
hsa-miR-663	SPRED2	1	1	1	1	1	5
hsa-miR-663	FLCN	1	1	1	1	1	5
hsa-miR-663	TRIM65	1	1	1	1	1	5
hsa-miR-663	UNC13D	1	1	1	1	1	5
hsa-miR-663	EMP3	1	1	1	1	1	5
hsa-miR-663	EN1	1	1	1	1	1	5
hsa-miR-663	AK1	1	1	1	1	1	5
hsa-miR-663	C9orf91	1	1	1	1	1	5
hsa-miR-663	EPHB2	1	1	1	1	1	5
hsa-miR-663	EPHB4	1	1	1	1	1	5
hsa-miR-663	EPO	1	1	1	1	1	5
hsa-miR-663	EVC	1	1	1	1	1	5
hsa-miR-663	EXTL1	1	1	1	1	1	5
hsa-miR-663	EXTL3	1	1	1	1	1	5
hsa-miR-663	ABCD1	1	1	1	1	1	5
hsa-miR-663	FAM123A	1	1	1	1	1	5
hsa-miR-663	FASN	1	1	1	1	1	5
hsa-miR-663	C10orf56	1	1	1	1	1	5
hsa-miR-663	MS4A15	1	1	1	1	1	5
hsa-miR-663	C6orf223	1	1	1	1	1	5
hsa-miR-663	LEMD2	1	1	1	1	1	5
hsa-miR-663	AOF1	1	1	1	1	1	5
hsa-miR-663	FOXK1	1	1	1	1	1	5
hsa-miR-663	DAGLB	1	1	1	1	1	5
hsa-miR-663	C7orf51	1	1	1	1	1	5
hsa-miR-663	SLC29A4	1	1	1	1	1	5
hsa-miR-663	MAPK15	1	1	1	1	1	5
hsa-miR-663	RASA3	1	1	1	1	1	5
hsa-miR-663	ZNF652	1	1	1	1	1	5
hsa-miR-663	DLGAP4	1	1	1	1	1	5
hsa-miR-663	PPM1E	1	1	1	1	1	5
hsa-miR-663	VASH1	1	1	1	1	1	5
hsa-miR-663	LPHN1	1	1	1	1	1	5
hsa-miR-663	CLSTN1	1	1	1	1	1	5
hsa-miR-663	ABLIM3	1	1	1	1	1	5
hsa-miR-663	UBOX5	1	1	1	1	1	5
hsa-miR-663	BTBD3	1	1	1	1	1	5
hsa-miR-663	MMRN1	1	1	1	1	1	5
hsa-miR-663	CD93	1	1	1	1	1	5
hsa-miR-663	SHANK2	1	1	1	1	1	5
hsa-miR-663	PDCD11	1	1	1	1	1	5
hsa-miR-663	FBXL11	1	1	1	1	1	5
hsa-miR-663	ASCC3L1	1	1	1	1	1	5
hsa-miR-663	UNC13A	1	1	1	1	1	5
hsa-miR-663	MYT1L	1	1	1	1	1	5
hsa-miR-663	KIF21B	1	1	1	1	1	5
hsa-miR-663	FNBP1	1	1	1	1	1	5
hsa-miR-663	ZNF609	1	1	1	1	1	5
hsa-miR-663	RRP1B	1	1	1	1	1	5
hsa-miR-663	MCF2L2	1	1	1	1	1	5
hsa-miR-663	DDN	1	1	1	1	1	5
hsa-miR-663	HIC2	1	1	1	1	1	5
hsa-miR-663	PLXND1	1	1	1	1	1	5
hsa-miR-663	JMJD3	1	1	1	1	1	5
hsa-miR-663	N4BP3	1	1	1	1	1	5
hsa-miR-663	GRAMD4	1	1	1	1	1	5
hsa-miR-663	MAPK8IP3	1	1	1	1	1	5
hsa-miR-663	GGA3	1	1	1	1	1	5
hsa-miR-663	TTLL12	1	1	1	1	1	5
hsa-miR-663	MESDC2	1	1	1	1	1	5
hsa-miR-663	XPO6	1	1	1	1	1	5
hsa-miR-663	ZFR2	1	1	1	1	1	5
hsa-miR-663	NBEAL2	1	1	1	1	1	5
hsa-miR-663	ARC	1	1	1	1	1	5
hsa-miR-663	FLT4	1	1	1	1	1	5
hsa-miR-663	PACS2	1	1	1	1	1	5
hsa-miR-663	KIAA0556	1	1	1	1	1	5
hsa-miR-663	OTUD3	1	1	1	1	1	5
hsa-miR-663	TSPYL4	1	1	1	1	1	5
hsa-miR-663	POFUT2	1	1	1	1	1	5
hsa-miR-663	KIAA0664	1	1	1	1	1	5
hsa-miR-663	MGRN1	1	1	1	1	1	5
hsa-miR-663	WSCD1	1	1	1	1	1	5
hsa-miR-663	FKBP15	1	1	1	1	1	5
hsa-miR-663	SIN3B	1	1	1	1	1	5
hsa-miR-663	C22orf9	1	1	1	1	1	5
hsa-miR-663	WDR7	1	1	1	1	1	5
hsa-miR-663	PHF15	1	1	1	1	1	5
hsa-miR-663	UBR4	1	1	1	1	1	5
hsa-miR-663	CRTC1	1	1	1	1	1	5
hsa-miR-663	KIAA0892	1	1	1	1	1	5
hsa-miR-663	PIP5K1C	1	1	1	1	1	5
hsa-miR-663	FREQ	1	1	1	1	1	5
hsa-miR-663	KCTD2	1	1	1	1	1	5
hsa-miR-663	FOSB	1	1	1	1	1	5
hsa-miR-663	SEC14L2	1	1	1	1	1	5
hsa-miR-663	RASD2	1	1	1	1	1	5
hsa-miR-663	WBP2	1	1	1	1	1	5
hsa-miR-663	FPGS	1	1	1	1	1	5
hsa-miR-663	CDC42EP4	1	1	1	1	1	5
hsa-miR-663	C17orf81	1	1	1	1	1	5
hsa-miR-663	LDOC1	1	1	1	1	1	5
hsa-miR-663	PITPNB	1	1	1	1	1	5
hsa-miR-663	FKBP8	1	1	1	1	1	5
hsa-miR-663	BCL2L13	1	1	1	1	1	5
hsa-miR-663	CLDN15	1	1	1	1	1	5
hsa-miR-663	ALPPL2	1	1	1	1	1	5
hsa-miR-663	NR5A1	1	1	1	1	1	5
hsa-miR-663	RNF169	1	1	1	1	1	5
hsa-miR-663	CNIH2	1	1	1	1	1	5
hsa-miR-663	C19orf26	1	1	1	1	1	5
hsa-miR-663	EML3	1	1	1	1	1	5
hsa-miR-663	ANKS4B	1	1	1	1	1	5
hsa-miR-663	UNC84B	1	1	1	1	1	5
hsa-miR-663	TMEM184B	1	1	1	1	1	5
hsa-miR-663	SPEF1	1	1	1	1	1	5
hsa-miR-663	TRIM58	1	1	1	1	1	5
hsa-miR-663	GALNT2	1	1	1	1	1	5
hsa-miR-663	GPR124	1	1	1	1	1	5
hsa-miR-663	TSKU	1	1	1	1	1	5
hsa-miR-663	CHD5	1	1	1	1	1	5
hsa-miR-663	PRSS33	1	1	1	1	1	5
hsa-miR-663	PYDC1	1	1	1	1	1	5
hsa-miR-663	CNTNAP2	1	1	1	1	1	5
hsa-miR-663	PPP1R16B	1	1	1	1	1	5
hsa-miR-663	LDLRAP1	1	1	1	1	1	5
hsa-miR-663	GTPBP5	1	1	1	1	1	5
hsa-miR-663	NPHP4	1	1	1	1	1	5
hsa-miR-663	GMEB2	1	1	1	1	1	5
hsa-miR-663	PTPN18	1	1	1	1	1	5
hsa-miR-663	CNNM4	1	1	1	1	1	5
hsa-miR-663	TIMM13	1	1	1	1	1	5
hsa-miR-663	EIF2C1	1	1	1	1	1	5
hsa-miR-663	AATF	1	1	1	1	1	5
hsa-miR-663	MDGA1	1	1	1	1	1	5
hsa-miR-663	NPAS4	1	1	1	1	1	5
hsa-miR-663	SIGLEC7	1	1	1	1	1	5
hsa-miR-663	BBC3	1	1	1	1	1	5
hsa-miR-663	HSPB7	1	1	1	1	1	5
hsa-miR-663	SIGLEC8	1	1	1	1	1	5
hsa-miR-663	DISC1	1	1	1	1	1	5
hsa-miR-663	VENTX	1	1	1	1	1	5
hsa-miR-663	TNRC6A	1	1	1	1	1	5
hsa-miR-663	PCSK1N	1	1	1	1	1	5
hsa-miR-663	MCAT	1	1	1	1	1	5
hsa-miR-663	GLI3	1	1	1	1	1	5
hsa-miR-663	GLO1	1	1	1	1	1	5
hsa-miR-663	POLM	1	1	1	1	1	5
hsa-miR-663	CECR6	1	1	1	1	1	5
hsa-miR-663	GMDS	1	1	1	1	1	5
hsa-miR-663	GNAI2	1	1	1	1	1	5
hsa-miR-663	GNB1	1	1	1	1	1	5
hsa-miR-663	SFN	1	1	1	1	1	5
hsa-miR-663	GP5	1	1	1	1	1	5
hsa-miR-663	GPC1	1	1	1	1	1	5
hsa-miR-663	GPD1	1	1	1	1	1	5
hsa-miR-663	RCOR2	1	1	1	1	1	5
hsa-miR-663	CCDC95	1	1	1	1	1	5
hsa-miR-663	C19orf63	1	1	1	1	1	5
hsa-miR-663	KLK9	1	1	1	1	1	5
hsa-miR-663	FLJ33590	1	1	1	1	1	5
hsa-miR-663	LOC285382	1	1	1	1	1	5
hsa-miR-663	DOK7	1	1	1	1	1	5
hsa-miR-663	SH3PXD2B	1	1	1	1	1	5
hsa-miR-663	ANK1	1	1	1	1	1	5
hsa-miR-663	FAM83H	1	1	1	1	1	5
hsa-miR-663	CRB2	1	1	1	1	1	5
hsa-miR-663	C9orf142	1	1	1	1	1	5
hsa-miR-663	FAM78A	1	1	1	1	1	5
hsa-miR-663	KRT6C	1	1	1	1	1	5
hsa-miR-663	GRK6	1	1	1	1	1	5
hsa-miR-663	MKNK2	1	1	1	1	1	5
hsa-miR-663	GRB2	1	1	1	1	1	5
hsa-miR-663	MACROD1	1	1	1	1	1	5
hsa-miR-663	ANPEP	1	1	1	1	1	5
hsa-miR-663	GRIN1	1	1	1	1	1	5
hsa-miR-663	GRIN2D	1	1	1	1	1	5
hsa-miR-663	GRINA	1	1	1	1	1	5
hsa-miR-663	CCDC113	1	1	1	1	1	5
hsa-miR-663	PHPT1	1	1	1	1	1	5
hsa-miR-663	GRM4	1	1	1	1	1	5
hsa-miR-663	GSK3A	1	1	1	1	1	5
hsa-miR-663	GTF3C1	1	1	1	1	1	5
hsa-miR-663	PACSIN1	1	1	1	1	1	5
hsa-miR-663	TLX3	1	1	1	1	1	5
hsa-miR-663	RAX	1	1	1	1	1	5
hsa-miR-663	HTT	1	1	1	1	1	5
hsa-miR-663	KCNIP3	1	1	1	1	1	5
hsa-miR-663	CD209	1	1	1	1	1	5
hsa-miR-663	UBE2K	1	1	1	1	1	5
hsa-miR-663	HMGA1	1	1	1	1	1	5
hsa-miR-663	HNF4A	1	1	1	1	1	5
hsa-miR-663	HOXA6	1	1	1	1	1	5
hsa-miR-663	HOXB6	1	1	1	1	1	5
hsa-miR-663	HOXC10	1	1	1	1	1	5
hsa-miR-663	HOXC11	1	1	1	1	1	5
hsa-miR-663	MMAB	1	1	1	1	1	5
hsa-miR-663	SNAI3	1	1	1	1	1	5
hsa-miR-663	HUS1	1	1	1	1	1	5
hsa-miR-663	NAT8L	1	1	1	1	1	5
hsa-miR-663	TSPAN33	1	1	1	1	1	5
hsa-miR-663	IFI35	1	1	1	1	1	5
hsa-miR-663	TBX10	1	1	1	1	1	5
hsa-miR-663	PDDC1	1	1	1	1	1	5
hsa-miR-663	APOE	1	1	1	1	1	5
hsa-miR-663	RBPMS2	1	1	1	1	1	5
hsa-miR-663	IGFBP6	1	1	1	1	1	5
hsa-miR-663	SLC6A18	1	1	1	1	1	5
hsa-miR-663	WDR86	1	1	1	1	1	5
hsa-miR-663	IGHMBP2	1	1	1	1	1	5
hsa-miR-663	IL4R	1	1	1	1	1	5
hsa-miR-663	IL11	1	1	1	1	1	5
hsa-miR-663	FAM101B	1	1	1	1	1	5
hsa-miR-663	FOXK2	1	1	1	1	1	5
hsa-miR-663	ILF3	1	1	1	1	1	5
hsa-miR-663	INHBB	1	1	1	1	1	5
hsa-miR-663	INPPL1	1	1	1	1	1	5
hsa-miR-663	INSM1	1	1	1	1	1	5
hsa-miR-663	IRAK2	1	1	1	1	1	5
hsa-miR-663	ARAF	1	1	1	1	1	5
hsa-miR-663	ITPKB	1	1	1	1	1	5
hsa-miR-663	JUNB	1	1	1	1	1	5
hsa-miR-663	JUP	1	1	1	1	1	5
hsa-miR-663	ZNF710	1	1	1	1	1	5
hsa-miR-663	TMEM110	1	1	1	1	1	5
hsa-miR-663	LRRC33	1	1	1	1	1	5
hsa-miR-663	AGRN	1	1	1	1	1	5
hsa-miR-663	KCNN1	1	1	1	1	1	5
hsa-miR-663	NSUN4	1	1	1	1	1	5
hsa-miR-663	RHOB	1	1	1	1	1	5
hsa-miR-663	C15orf52	1	1	1	1	1	5
hsa-miR-663	SBK1	1	1	1	1	1	5
hsa-miR-663	IER5L	1	1	1	1	1	5
hsa-miR-663	RP11-216L13.5	1	1	1	1	1	5
hsa-miR-663	UBE2NL	1	1	1	1	1	5
hsa-miR-663	ARHGAP1	1	1	1	1	1	5
hsa-miR-663	LCN1	1	1	1	1	1	5
hsa-miR-663	ARHGDIA	1	1	1	1	1	5
hsa-miR-663	LLGL2	1	1	1	1	1	5
hsa-miR-663	LLGL1	1	1	1	1	1	5
hsa-miR-663	LOC399947	1	1	1	1	1	5
hsa-miR-663	LMNA	1	1	1	1	1	5
hsa-miR-663	C14orf180	1	1	1	1	1	5
hsa-miR-663	LRCH4	1	1	1	1	1	5
hsa-miR-663	LRP1	1	1	1	1	1	5
hsa-miR-663	CD180	1	1	1	1	1	5
hsa-miR-663	ARRB2	1	1	1	1	1	5
hsa-miR-663	FAM116B	1	1	1	1	1	5
hsa-miR-663	MGC70857	1	1	1	1	1	5
hsa-miR-663	PIM3	1	1	1	1	1	5
hsa-miR-663	MCM5	1	1	1	1	1	5
hsa-miR-663	ADAM11	1	1	1	1	1	5
hsa-miR-663	MEF2D	1	1	1	1	1	5
hsa-miR-663	MEFV	1	1	1	1	1	5
hsa-miR-663	RAB8A	1	1	1	1	1	5
hsa-miR-663	CTAGE5	1	1	1	1	1	5
hsa-miR-663	MKI67	1	1	1	1	1	5
hsa-miR-663	MLLT1	1	1	1	1	1	5
hsa-miR-663	ACHE	1	1	1	1	1	5
hsa-miR-663	MMP15	1	1	1	1	1	5
hsa-miR-663	MN1	1	1	1	1	1	5
hsa-miR-663	MNT	1	1	1	1	1	5
hsa-miR-663	BCL2L15	1	1	1	1	1	5
hsa-miR-663	MSX2	1	1	1	1	1	5
hsa-miR-663	MYO1F	1	1	1	1	1	5
hsa-miR-663	MVD	1	1	1	1	1	5
hsa-miR-663	MX2	1	1	1	1	1	5
hsa-miR-663	MYO1D	1	1	1	1	1	5
hsa-miR-663	MYOD1	1	1	1	1	1	5
hsa-miR-663	NEUROD2	1	1	1	1	1	5
hsa-miR-663	NF2	1	1	1	1	1	5
hsa-miR-663	NFIC	1	1	1	1	1	5
hsa-miR-663	NFIX	1	1	1	1	1	5
hsa-miR-663	NGFR	1	1	1	1	1	5
hsa-miR-663	NPTX1	1	1	1	1	1	5
hsa-miR-663	NPTX2	1	1	1	1	1	5
hsa-miR-663	NRTN	1	1	1	1	1	5
hsa-miR-663	ATP2B3	1	1	1	1	1	5
hsa-miR-663	ROR2	1	1	1	1	1	5
hsa-miR-663	RNF165	1	1	1	1	1	5
hsa-miR-663	OTX1	1	1	1	1	1	5
hsa-miR-663	OVOL1	1	1	1	1	1	5
hsa-miR-663	PAFAH1B1	1	1	1	1	1	5
hsa-miR-663	MINK1	1	1	1	1	1	5
hsa-miR-663	PODXL2	1	1	1	1	1	5
hsa-miR-663	PALM	1	1	1	1	1	5
hsa-miR-663	PAX2	1	1	1	1	1	5
hsa-miR-663	AK3	1	1	1	1	1	5
hsa-miR-663	SOST	1	1	1	1	1	5
hsa-miR-663	RRP15	1	1	1	1	1	5
hsa-miR-663	ZBTB7B	1	1	1	1	1	5
hsa-miR-663	CHMP1A	1	1	1	1	1	5
hsa-miR-663	BET1L	1	1	1	1	1	5
hsa-miR-663	RASL12	1	1	1	1	1	5
hsa-miR-663	ATP5D	1	1	1	1	1	5
hsa-miR-663	REEP2	1	1	1	1	1	5
hsa-miR-663	PDCD1	1	1	1	1	1	5
hsa-miR-663	ZBTB7A	1	1	1	1	1	5
hsa-miR-663	GALNAC4S-6ST	1	1	1	1	1	5
hsa-miR-663	ANKFY1	1	1	1	1	1	5
hsa-miR-663	PDGFB	1	1	1	1	1	5
hsa-miR-663	PDGFRA	1	1	1	1	1	5
hsa-miR-663	KLF13	1	1	1	1	1	5
hsa-miR-663	NUB1	1	1	1	1	1	5
hsa-miR-663	SUFU	1	1	1	1	1	5
hsa-miR-663	PDPK1	1	1	1	1	1	5
hsa-miR-663	GPRC5B	1	1	1	1	1	5
hsa-miR-663	TUBA8	1	1	1	1	1	5
hsa-miR-663	PET112L	1	1	1	1	1	5
hsa-miR-663	PFAS	1	1	1	1	1	5
hsa-miR-663	PFKFB3	1	1	1	1	1	5
hsa-miR-663	ATP6V0C	1	1	1	1	1	5
hsa-miR-663	SERPINB9	1	1	1	1	1	5
hsa-miR-663	PIK3C2B	1	1	1	1	1	5
hsa-miR-663	PIK3CD	1	1	1	1	1	5
hsa-miR-663	PITX1	1	1	1	1	1	5
hsa-miR-663	PITX3	1	1	1	1	1	5
hsa-miR-663	PLAGL2	1	1	1	1	1	5
hsa-miR-663	PLXNA1	1	1	1	1	1	5
hsa-miR-663	FXYD6	1	1	1	1	1	5
hsa-miR-663	CPSF2	1	1	1	1	1	5
hsa-miR-663	C21orf45	1	1	1	1	1	5
hsa-miR-663	SETD4	1	1	1	1	1	5
hsa-miR-663	43348	1	1	1	1	1	5
hsa-miR-663	POLR2E	1	1	1	1	1	5
hsa-miR-663	SASH3	1	1	1	1	1	5
hsa-miR-663	FBXW5	1	1	1	1	1	5
hsa-miR-663	TOLLIP	1	1	1	1	1	5
hsa-miR-663	RNF216	1	1	1	1	1	5
hsa-miR-663	POU2F2	1	1	1	1	1	5
hsa-miR-663	POU3F1	1	1	1	1	1	5
hsa-miR-663	MIER2	1	1	1	1	1	5
hsa-miR-663	HES2	1	1	1	1	1	5
hsa-miR-663	MED1	1	1	1	1	1	5
hsa-miR-663	MPHOSPH8	1	1	1	1	1	5
hsa-miR-663	FBLIM1	1	1	1	1	1	5
hsa-miR-663	IL17RD	1	1	1	1	1	5
hsa-miR-663	PPP1R12C	1	1	1	1	1	5
hsa-miR-663	PPID	1	1	1	1	1	5
hsa-miR-663	GATAD2A	1	1	1	1	1	5
hsa-miR-663	DEF8	1	1	1	1	1	5
hsa-miR-663	PGPEP1	1	1	1	1	1	5
hsa-miR-663	C9orf167	1	1	1	1	1	5
hsa-miR-663	CASZ1	1	1	1	1	1	5
hsa-miR-663	CYP2W1	1	1	1	1	1	5
hsa-miR-663	RPP25	1	1	1	1	1	5
hsa-miR-663	LIME1	1	1	1	1	1	5
hsa-miR-663	C11orf79	1	1	1	1	1	5
hsa-miR-663	TMEM132A	1	1	1	1	1	5
hsa-miR-663	C20orf27	1	1	1	1	1	5
hsa-miR-663	C14orf119	1	1	1	1	1	5
hsa-miR-663	CDCA4	1	1	1	1	1	5
hsa-miR-663	EPN3	1	1	1	1	1	5
hsa-miR-663	PLEKHB2	1	1	1	1	1	5
hsa-miR-663	DPPA4	1	1	1	1	1	5
hsa-miR-663	TMEM143	1	1	1	1	1	5
hsa-miR-663	PPP5C	1	1	1	1	1	5
hsa-miR-663	TMCO6	1	1	1	1	1	5
hsa-miR-663	H2AFY2	1	1	1	1	1	5
hsa-miR-663	DHTKD1	1	1	1	1	1	5
hsa-miR-663	SVOP	1	1	1	1	1	5
hsa-miR-663	KLK15	1	1	1	1	1	5
hsa-miR-663	OTUB1	1	1	1	1	1	5
hsa-miR-663	TBC1D22B	1	1	1	1	1	5
hsa-miR-663	RNF126	1	1	1	1	1	5
hsa-miR-663	LIMS2	1	1	1	1	1	5
hsa-miR-663	YEATS2	1	1	1	1	1	5
hsa-miR-663	IPO9	1	1	1	1	1	5
hsa-miR-663	PRKCA	1	1	1	1	1	5
hsa-miR-663	HR	1	1	1	1	1	5
hsa-miR-663	PRKCG	1	1	1	1	1	5
hsa-miR-663	WWC3	1	1	1	1	1	5
hsa-miR-663	ASH1L	1	1	1	1	1	5
hsa-miR-663	ZNF395	1	1	1	1	1	5
hsa-miR-663	PRKDC	1	1	1	1	1	5
hsa-miR-663	MAP2K2	1	1	1	1	1	5
hsa-miR-663	PCDHA6	1	1	1	1	1	5
hsa-miR-663	PRODH	1	1	1	1	1	5
hsa-miR-663	PROP1	1	1	1	1	1	5
hsa-miR-663	PRRG2	1	1	1	1	1	5
hsa-miR-663	AZU1	1	1	1	1	1	5
hsa-miR-663	BARHL1	1	1	1	1	1	5
hsa-miR-663	AGPAT3	1	1	1	1	1	5
hsa-miR-663	NCLN	1	1	1	1	1	5
hsa-miR-663	RGMA	1	1	1	1	1	5
hsa-miR-663	PYY	1	1	1	1	1	5
hsa-miR-663	PLSCR3	1	1	1	1	1	5
hsa-miR-663	PNPLA2	1	1	1	1	1	5
hsa-miR-663	RNPEPL1	1	1	1	1	1	5
hsa-miR-663	TMEM63C	1	1	1	1	1	5
hsa-miR-663	ATP8B2	1	1	1	1	1	5
hsa-miR-663	PTBP1	1	1	1	1	1	5
hsa-miR-663	PTGIS	1	1	1	1	1	5
hsa-miR-663	KIAA1161	1	1	1	1	1	5
hsa-miR-663	ZNF512B	1	1	1	1	1	5
hsa-miR-663	ZNF490	1	1	1	1	1	5
hsa-miR-663	AHRR	1	1	1	1	1	5
hsa-miR-663	CASKIN2	1	1	1	1	1	5
hsa-miR-663	KIAA1303	1	1	1	1	1	5
hsa-miR-663	ZNF687	1	1	1	1	1	5
hsa-miR-663	PITPNM2	1	1	1	1	1	5
hsa-miR-663	ZBTB4	1	1	1	1	1	5
hsa-miR-663	KIAA1553	1	1	1	1	1	5
hsa-miR-663	PTPN1	1	1	1	1	1	5
hsa-miR-663	GPR107	1	1	1	1	1	5
hsa-miR-663	NKX3-2	1	1	1	1	1	5
hsa-miR-663	PTPRF	1	1	1	1	1	5
hsa-miR-663	PTPRS	1	1	1	1	1	5
hsa-miR-663	NGB	1	1	1	1	1	5
hsa-miR-663	PVRL1	1	1	1	1	1	5
hsa-miR-663	CTDSP1	1	1	1	1	1	5
hsa-miR-663	C19orf29	1	1	1	1	1	5
hsa-miR-663	RAB3A	1	1	1	1	1	5
hsa-miR-663	RAC3	1	1	1	1	1	5
hsa-miR-663	RAD51L1	1	1	1	1	1	5
hsa-miR-663	CACNG7	1	1	1	1	1	5
hsa-miR-663	PRDM12	1	1	1	1	1	5
hsa-miR-663	CCND1	1	1	1	1	1	5
hsa-miR-663	UPF1	1	1	1	1	1	5
hsa-miR-663	RFNG	1	1	1	1	1	5
hsa-miR-663	EXOC4	1	1	1	1	1	5
hsa-miR-663	ZFAND3	1	1	1	1	1	5
hsa-miR-663	HCN2	1	1	1	1	1	5
hsa-miR-663	RPL28	1	1	1	1	1	5
hsa-miR-663	RS1	1	1	1	1	1	5
hsa-miR-663	RXRA	1	1	1	1	1	5
hsa-miR-663	RYR2	1	1	1	1	1	5
hsa-miR-663	BCORL1	1	1	1	1	1	5
hsa-miR-663	SBF1	1	1	1	1	1	5
hsa-miR-663	SCD	1	1	1	1	1	5
hsa-miR-663	CCL22	1	1	1	1	1	5
hsa-miR-663	CX3CL1	1	1	1	1	1	5
hsa-miR-663	PRDM16	1	1	1	1	1	5
hsa-miR-663	BLK	1	1	1	1	1	5
hsa-miR-663	MYO1G	1	1	1	1	1	5
hsa-miR-663	SEMA3F	1	1	1	1	1	5
hsa-miR-663	TSPYL2	1	1	1	1	1	5
hsa-miR-663	PRSS22	1	1	1	1	1	5
hsa-miR-663	LHPP	1	1	1	1	1	5
hsa-miR-663	TMBIM1	1	1	1	1	1	5
hsa-miR-663	C10orf54	1	1	1	1	1	5
hsa-miR-663	TINAGL1	1	1	1	1	1	5
hsa-miR-663	LHX5	1	1	1	1	1	5
hsa-miR-663	SFRP5	1	1	1	1	1	5
hsa-miR-663	NXN	1	1	1	1	1	5
hsa-miR-663	MMP25	1	1	1	1	1	5
hsa-miR-663	GREM2	1	1	1	1	1	5
hsa-miR-663	WBSCR17	1	1	1	1	1	5
hsa-miR-663	LOC644096	1	1	1	1	1	5
hsa-miR-663	KLHL25	1	1	1	1	1	5
hsa-miR-663	SGTA	1	1	1	1	1	5
hsa-miR-663	SH3GL1	1	1	1	1	1	5
hsa-miR-663	PABPC1L2B	1	1	1	1	1	5
hsa-miR-663	GIGYF1	1	1	1	1	1	5
hsa-miR-663	C6orf106	1	1	1	1	1	5
hsa-miR-663	LMF1	1	1	1	1	1	5
hsa-miR-663	RMND5A	1	1	1	1	1	5
hsa-miR-663	CYP3A43	1	1	1	1	1	5
hsa-miR-663	ST3GAL2	1	1	1	1	1	5
hsa-miR-663	KLC2	1	1	1	1	1	5
hsa-miR-663	ISL2	1	1	1	1	1	5
hsa-miR-663	VWA1	1	1	1	1	1	5
hsa-miR-663	LPIN3	1	1	1	1	1	5
hsa-miR-663	SIM2	1	1	1	1	1	5
hsa-miR-663	WNK3	1	1	1	1	1	5
hsa-miR-663	SLC6A1	1	1	1	1	1	5
hsa-miR-663	SLC6A8	1	1	1	1	1	5
hsa-miR-663	SLC11A1	1	1	1	1	1	5
hsa-miR-663	STK33	1	1	1	1	1	5
hsa-miR-663	TRAK2	1	1	1	1	1	5
hsa-miR-663	SNAPC2	1	1	1	1	1	5
hsa-miR-663	SNTB2	1	1	1	1	1	5
hsa-miR-663	SOD3	1	1	1	1	1	5
hsa-miR-663	SOX1	1	1	1	1	1	5
hsa-miR-663	SOX3	1	1	1	1	1	5
hsa-miR-663	SOX10	1	1	1	1	1	5
hsa-miR-663	SOX11	1	1	1	1	1	5
hsa-miR-663	SOX12	1	1	1	1	1	5
hsa-miR-663	SPTBN2	1	1	1	1	1	5
hsa-miR-663	SSTR1	1	1	1	1	1	5
hsa-miR-663	SS18	1	1	1	1	1	5
hsa-miR-663	STAT3	1	1	1	1	1	5
hsa-miR-663	STK11	1	1	1	1	1	5
hsa-miR-663	STX1A	1	1	1	1	1	5
hsa-miR-663	STXBP1	1	1	1	1	1	5
hsa-miR-663	CNTN2	1	1	1	1	1	5
hsa-miR-663	TBX2	1	1	1	1	1	5
hsa-miR-663	TBX15	1	1	1	1	1	5
hsa-miR-663	TCEB3	1	1	1	1	1	5
hsa-miR-663	TCF20	1	1	1	1	1	5
hsa-miR-663	TEAD1	1	1	1	1	1	5
hsa-miR-663	TFE3	1	1	1	1	1	5
hsa-miR-663	TGFB1	1	1	1	1	1	5
hsa-miR-663	TGM3	1	1	1	1	1	5
hsa-miR-663	TIAM1	1	1	1	1	1	5
hsa-miR-663	TNFRSF1B	1	1	1	1	1	5
hsa-miR-663	TNNI1	1	1	1	1	1	5
hsa-miR-663	TRAF1	1	1	1	1	1	5
hsa-miR-663	TNFRSF4	1	1	1	1	1	5
hsa-miR-663	VASP	1	1	1	1	1	5
hsa-miR-663	VGF	1	1	1	1	1	5
hsa-miR-663	EZR	1	1	1	1	1	5
hsa-miR-663	VIPR2	1	1	1	1	1	5
hsa-miR-663	ZIC2	1	1	1	1	1	5
hsa-miR-663	ZNF2	1	1	1	1	1	5
hsa-miR-663	ZNF19	1	1	1	1	1	5
hsa-miR-663	ZNF70	1	1	1	1	1	5
hsa-miR-663	CACNA1D	1	1	1	1	1	5
hsa-miR-663	CACNA1E	1	1	1	1	1	5
hsa-miR-663	ZYX	1	1	1	1	1	5
hsa-miR-663	MALL	1	1	1	1	1	5
hsa-miR-663	DDA1	1	1	1	1	1	5
hsa-miR-663	C17orf39	1	1	1	1	1	5
hsa-miR-663	C7orf26	1	1	1	1	1	5
hsa-miR-663	METT10D	1	1	1	1	1	5
hsa-miR-663	C20orf149	1	1	1	1	1	5
hsa-miR-663	TNIP2	1	1	1	1	1	5
hsa-miR-663	CENPO	1	1	1	1	1	5
hsa-miR-663	CALB2	1	1	1	1	1	5
hsa-miR-663	PGBD5	1	1	1	1	1	5
hsa-miR-663	VPS37B	1	1	1	1	1	5
hsa-miR-663	LIN28	1	1	1	1	1	5
hsa-miR-663	SLC25A22	1	1	1	1	1	5
hsa-miR-663	ASB13	1	1	1	1	1	5
hsa-miR-663	EHMT1	1	1	1	1	1	5
hsa-miR-663	C2orf34	1	1	1	1	1	5
hsa-miR-663	RABEP2	1	1	1	1	1	5
hsa-miR-663	THSD4	1	1	1	1	1	5
hsa-miR-663	LPCAT1	1	1	1	1	1	5
hsa-miR-663	RIN3	1	1	1	1	1	5
hsa-miR-663	ZNF696	1	1	1	1	1	5
hsa-miR-663	CXorf34	1	1	1	1	1	5
hsa-miR-663	UBTD1	1	1	1	1	1	5
hsa-miR-663	SLC24A6	1	1	1	1	1	5
hsa-miR-663	CEP63	1	1	1	1	1	5
hsa-miR-663	SNIP	1	1	1	1	1	5
hsa-miR-663	TTYH3	1	1	1	1	1	5
hsa-miR-663	KIAA1688	1	1	1	1	1	5
hsa-miR-663	USP5	1	1	1	1	1	5
hsa-miR-663	EEPD1	1	1	1	1	1	5
hsa-miR-663	SH3BP5L	1	1	1	1	1	5
hsa-miR-663	CALML3	1	1	1	1	1	5
hsa-miR-663	CALR	1	1	1	1	1	5
hsa-miR-663	ST8SIA2	1	1	1	1	1	5
hsa-miR-663	SLC7A5	1	1	1	1	1	5
hsa-miR-663	OR2C3	1	1	1	1	1	5
hsa-miR-663	LRRC3	1	1	1	1	1	5
hsa-miR-663	VANGL1	1	1	1	1	1	5
hsa-miR-663	USP11	1	1	1	1	1	5
hsa-miR-663	CAPS	1	1	1	1	1	5
hsa-miR-663	FZD1	1	1	1	1	1	5
hsa-miR-663	FZD8	1	1	1	1	1	5
hsa-miR-663	CASP2	1	1	1	1	1	5
hsa-miR-663	C9orf58	1	1	1	1	1	5
hsa-miR-663	RTBDN	1	1	1	1	1	5
hsa-miR-663	C22orf13	1	1	1	1	1	5
hsa-miR-663	CD99L2	1	1	1	1	1	5
hsa-miR-663	L3MBTL2	1	1	1	1	1	5
hsa-miR-663	SYT15	1	1	1	1	1	5
hsa-miR-663	HDAC10	1	1	1	1	1	5
hsa-miR-663	PLA2G6	1	1	1	1	1	5
hsa-miR-663	REG4	1	1	1	1	1	5
hsa-miR-663	KREMEN1	1	1	1	1	1	5
hsa-miR-663	C1orf160	1	1	1	1	1	5
hsa-miR-663	ULK1	1	1	1	1	1	5
hsa-miR-663	RHBDD1	1	1	1	1	1	5
hsa-miR-663	LTBP4	1	1	1	1	1	5
hsa-miR-663	ING5	1	1	1	1	1	5
hsa-miR-663	SYVN1	1	1	1	1	1	5
hsa-miR-663	BTBD12	1	1	1	1	1	5
hsa-miR-663	GHDC	1	1	1	1	1	5
hsa-miR-663	KIAA1853	1	1	1	1	1	5
hsa-miR-663	MAP1LC3A	1	1	1	1	1	5
hsa-miR-663	TTBK1	1	1	1	1	1	5
hsa-miR-663	CREB3L3	1	1	1	1	1	5
hsa-miR-663	HDGF2	1	1	1	1	1	5
hsa-miR-663	KIAA0515	1	1	1	1	1	5
hsa-miR-663	C1orf90	1	1	1	1	1	5
hsa-miR-663	RAX2	1	1	1	1	1	5
hsa-miR-663	PARP10	1	1	1	1	1	5
hsa-miR-663	ZDHHC12	1	1	1	1	1	5
hsa-miR-663	LINGO1	1	1	1	1	1	5
hsa-miR-663	FAM73B	1	1	1	1	1	5
hsa-miR-663	FIZ1	1	1	1	1	1	5
hsa-miR-663	MUM1	1	1	1	1	1	5
hsa-miR-663	TNS4	1	1	1	1	1	5
hsa-miR-663	RANBP3	1	1	1	1	1	5
hsa-miR-663	DGKZ	1	1	1	1	1	5
hsa-miR-663	DGKD	1	1	1	1	1	5
hsa-miR-663	CST7	1	1	1	1	1	5
hsa-miR-663	ZCCHC3	1	1	1	1	1	5
hsa-miR-663	MYLK2	1	1	1	1	1	5
hsa-miR-663	PPFIA3	1	1	1	1	1	5
hsa-miR-663	PRIC285	1	1	1	1	1	5
hsa-miR-663	UNK	1	1	1	1	1	5
hsa-miR-663	TNKS1BP1	1	1	1	1	1	5
hsa-miR-663	CDC14B	1	1	1	1	1	5
hsa-miR-663	PDXK	1	1	1	1	1	5
hsa-miR-663	KHSRP	1	1	1	1	1	5
hsa-miR-663	CBFA2T3	1	1	1	1	1	5
hsa-miR-663	KCNK5	1	1	1	1	1	5
hsa-miR-663	TNKS	1	1	1	1	1	5
hsa-miR-663	CBL	1	1	1	1	1	5
hsa-miR-663	RNMT	1	1	1	1	1	5
hsa-miR-663	RIPK1	1	1	1	1	1	5
hsa-miR-663	FADD	1	1	1	1	1	5
hsa-miR-663	CDK5R1	1	1	1	1	1	5
hsa-miR-663	SGPL1	1	1	1	1	1	5
hsa-miR-663	PHOX2B	1	1	1	1	1	5
hsa-miR-663	CDK5R2	1	1	1	1	1	5
hsa-miR-663	NAV2	1	1	1	1	1	5
hsa-miR-663	PLOD3	1	1	1	1	1	5
hsa-miR-663	KLHL6	1	1	1	1	1	5
hsa-miR-663	AQP10	1	1	1	1	1	5
hsa-miR-663	NOL3	1	1	1	1	1	5
hsa-miR-663	MIDN	1	1	1	1	1	5
hsa-miR-663	TSPAN18	1	1	1	1	1	5
hsa-miR-663	SOCS3	1	1	1	1	1	5
hsa-miR-663	BRSK2	1	1	1	1	1	5
hsa-miR-663	LOC90379	1	1	1	1	1	5
hsa-miR-663	C1orf201	1	1	1	1	1	5
hsa-miR-663	SYT7	1	1	1	1	1	5
hsa-miR-663	CLDN6	1	1	1	1	1	5
hsa-miR-663	SPSB3	1	1	1	1	1	5
hsa-miR-663	USP6	1	1	1	1	1	5
hsa-miR-663	KIFC2	1	1	1	1	1	5
hsa-miR-663	FMNL3	1	1	1	1	1	5
hsa-miR-663	DPP9	1	1	1	1	1	5
hsa-miR-663	LATS1	1	1	1	1	1	5
hsa-miR-663	SLC16A3	1	1	1	1	1	5
hsa-miR-663	C19orf6	1	1	1	1	1	5
hsa-miR-663	SYNGR2	1	1	1	1	1	5
hsa-miR-663	SYNGR1	1	1	1	1	1	5
hsa-miR-663	CTDP1	1	1	1	1	1	5
hsa-miR-663	RFT1	1	1	1	1	1	5
hsa-miR-663	KCNAB3	1	1	1	1	1	5
hsa-miR-663	ABBA-1	1	1	1	1	1	5
hsa-miR-663	CD5L	1	1	1	1	1	5
hsa-miR-663	PCDH21	1	1	1	1	1	5
hsa-miR-663	SCGB3A1	1	1	1	1	1	5
hsa-miR-663	ASB16	1	1	1	1	1	5
hsa-miR-663	GPR37L1	1	1	1	1	1	5
hsa-miR-663	SOCS6	1	1	1	1	1	5
hsa-miR-663	PERLD1	1	1	1	1	1	5
hsa-miR-663	B4GALT5	1	1	1	1	1	5
hsa-miR-663	FAM125A	1	1	1	1	1	5
hsa-miR-663	MAPK1IP1L	1	1	1	1	1	5
hsa-miR-663	OTOF	1	1	1	1	1	5
hsa-miR-663	CD27	1	1	1	1	1	5
hsa-miR-663	SLC22A13	1	1	1	1	1	5
hsa-miR-663	CIAO1	1	1	1	1	1	5
hsa-miR-663	HTRA3	1	1	1	1	1	5
hsa-miR-663	ZNF264	1	1	1	1	1	5
hsa-miR-663	TNFRSF8	1	1	1	1	1	5
hsa-miR-663	HAND2	1	1	1	1	1	5
hsa-miR-663	PGS1	1	1	1	1	1	5
hsa-miR-663	RPH3AL	1	1	1	1	1	5
hsa-miR-663	NRG2	1	1	1	1	1	5
hsa-miR-663	H6PD	1	1	1	1	1	5
hsa-miR-663	GTPBP1	1	1	1	1	1	5
hsa-miR-663	CDC42BPB	1	1	1	1	1	5
hsa-miR-663	CD40LG	1	1	1	1	1	5
hsa-miR-663	RAB36	1	1	1	1	1	5
hsa-miR-663	CELSR1	1	1	1	1	1	5
hsa-miR-663	RGS6	1	1	1	1	1	5
hsa-miR-663	SH3PXD2A	1	1	1	1	1	5
hsa-miR-663	LPIN2	1	1	1	1	1	5
hsa-miR-663	SLC25A44	1	1	1	1	1	5
hsa-miR-663	LRRC14	1	1	1	1	1	5
hsa-miR-663	ADAMTSL2	1	1	1	1	1	5
hsa-miR-663	CD79A	1	1	1	1	1	5
hsa-miR-663	KIAA0562	1	1	1	1	1	5
hsa-miR-663	CENTB1	1	1	1	1	1	5
hsa-miR-663	SNPH	1	1	1	1	1	5
hsa-miR-663	HDAC4	1	1	1	1	1	5
hsa-miR-663	TOX	1	1	1	1	1	5
hsa-miR-663	KIAA0513	1	1	1	1	1	5
hsa-miR-663	KIAA0247	1	1	1	1	1	5
hsa-miR-663	TATDN2	1	1	1	1	1	5
hsa-miR-663	SPOCK2	1	1	1	1	1	5
hsa-miR-663	ARHGAP11A	1	1	1	1	1	5
hsa-miR-663	TOX4	1	1	1	1	1	5
hsa-miR-663	SMG7	1	1	1	1	1	5
hsa-miR-663	KIAA0329	1	1	1	1	1	5
hsa-miR-663	DENND4B	1	1	1	1	1	5
hsa-miR-663	MAFB	1	1	1	1	1	5
hsa-miR-663	WDR1	1	1	1	1	1	5
